# Supplementary material for: Metabolomic profiling of skeletal muscle in GSDMD-knockout mice reveals distinct metabolic alterations in sepsis-induced myopathy
Source: Open Med (Wars). 2026 Feb 24;21(1):20251311. doi: 10.1515/med-2025-1311 (PMC12927549; doi:10.1515/med-2025-1311)
Supplement: Supplementary file 1 — Supplementary Material [file j_med-2025-1311_suppl_001.xlsx]

## Sheet: file explanation
表头名称	描述
id	该物质在本次定性分析中的唯一数据编号
MS2 name	二级质谱定性匹配分析得到的物质名称
MS2 score	二级匹配的打分，取值[0, 1]，越大越好
MS1 name	一级碎片离子匹配的名称，参考HMDB数据库或KEGG数据库
MS1 ppm	一级匹配的精确度，取值(-25, 25)，越接近0越好
rt	该物质的色谱保留时间
mz	物质特征离子的质荷比
SuperClass	该物质在HMDB数据库中的分类信息
type	匹配模式，包括二级正/反向匹配（MS2 forward/reverse）一级平均分子量/单同位素分子量匹配和无匹配等多种情况
MEAN OO	该物质在该组对比内的一个实验组的相对定量值均值
MEAN XX	该物质在该组对比内的另一个实验组的相对定量值均值
VIP	该物质在该组对比的OPLS-DA模型得到的变量投影重要度
P-VALUE	该物质在该组对比的t检验得到的P值，P值 = 假设是正确但是被拒绝的概率 = 阴性结果个数/结果总个数，是对与样本数据的一个检验概率
Q-VALUE	假设检验统计量（P值）经多重假设检验校正之后的结果，Q值 = 被拒绝但却是正确的概率 = 假阳性结果个数/推测为阳性结果的个数，是对统计检验得到的推论的一种检验概率，对P值的再统计
FOLD CHANGE	该物质在该组对比两组实验间的倍数关系
LOG_FOLDCHANGE	FOLD CHANGE取以2为底的对数
	本次差异代谢物筛选条件为VIP大于1且P-value小于0.05

## Sheet: WTvsGSDMD-KO
id	MS2 name	MS2 score	MS1 name	MS1 ppm	rt	mz	SuperClass	type	MEAN GSDMD-KO	MEAN WT	VIP	P-VALUE	Q-VALUE	FOLD CHANGE	LOG_FOLDCHANGE
1	L-Norleucine	0.999954			300.091	130.086	Organic acids and derivatives	forward	1.38166	2.08426	1.95496	0.010125	0.19876	0.662904	-0.593127
17	Succinic acid	0.996359			386.283	117.018	Organic acids and derivatives	forward	10.6225	20.4709	1.69074	0.0332879	0.291016	0.518908	-0.94645
35	L-Palmitoylcarnitine	0.992009			202.083	398.327	Lipids and lipid-like molecules	forward	0.0187573	0.0442574	1.59765	0.0268042	0.272014	0.423822	-1.23847
43	Xanthine	0.98525			226.577	151.025	Organoheterocyclic compounds	forward	0.448257	0.328497	2.14663	0.00272113	0.126807	1.36457	0.448445
45	Pyroglutamic acid	0.984098			310.738	128.034	Organic acids and derivatives	forward	0.3159	0.596165	1.06359	0.0319024	0.286601	0.529887	-0.916244
56	5'-Methylthioadenosine	0.975255			90.4928	296.082	Nucleosides, nucleotides, and analogues	forward	0.0739398	0.159563	2.38241	3.56296e-05	0.0422052	0.463389	-1.1097
63	Allantoin	0.969322			199.29	157.036	Organoheterocyclic compounds	forward	2.90692	4.31101	1.84215	0.0201951	0.248674	0.674301	-0.568535
78	2-Hydroxyethanesulfonate	0.941119			132.832	124.99	Organic acids and derivatives	forward	8.91093	11.3147	1.54774	0.0489435	0.337227	0.787551	-0.344555
80	Hypogeic acid	0.94012			202.953	253.217	Lipids and lipid-like molecules	forward	0.314355	0.77154	1.7632	0.0128017	0.210777	0.407438	-1.29535
81	Deoxyuridine	0.93946			105.471	227.067	Nucleosides, nucleotides, and analogues	forward	0.387552	0.807918	2.04083	0.0100673	0.19845	0.479692	-1.05982
82	Guanine	0.93796			383.852	150.041	Organoheterocyclic compounds	forward	0.0489919	0.0845892	1.86366	0.01454	0.21903	0.579175	-0.787929
89	Thymidine	0.913623			89.122	241.083	Nucleosides, nucleotides, and analogues	forward	0.363221	0.874784	2.0045	0.00460638	0.153507	0.415211	-1.26808
98	L-Iditol	0.878667			322.264	181.071	Organic oxygen compounds	forward	0.0595279	0.021964	2.10928	0.00485506	0.155934	2.71025	1.43842
114	D-Alanine	0.828382			386.269	88.0393	Organic acids and derivatives	forward	11.5494	12.902	1.73248	0.0299767	0.280529	0.895163	-0.159778
123	L-Valine	0.78691			325.79	116.071	Organic acids and derivatives	forward	0.605474	0.939347	2.05359	0.00594827	0.167437	0.64457	-0.633592
124	Taurine	0.785847			316.849	124.006	Organic acids and derivatives	forward	106.655	121.899	1.68024	0.04303	0.319141	0.874948	-0.192731
134	Ecgonine	0.734137			352.857	184.097	Alkaloids and derivatives	forward	0.00305252	0.0342675	2.05945	0.0121919	0.208393	0.089079	-3.48877
142	Acetylglycine	0.685811			47.7835	116.034	Organic acids and derivatives	forward	0.145936	0.327517	1.9357	0.00517517	0.159228	0.445584	-1.16623
148	9,10-epoxyoctadecanoic acid	0.625276			220.48	297.244	Lipids and lipid-like molecules	forward	0.0663499	0.14801	1.8531	0.0203256	0.249231	0.44828	-1.15753
155	Methylsuccinic acid	0.543444			82.5681	131.034	Lipids and lipid-like molecules	forward	0.368732	0.180836	1.30007	0.0411073	0.314031	2.03904	1.02789
178					174.997	714.511			0.735476	1.16136	1.79622	0.0304342	0.281649	0.63329	-0.659061
204					240.143	193.071			0.00604084	0.0570264	1.92635	0.0137801	0.214256	0.105931	-3.23881
206					316.849	251.018			0.413523	0.479181	1.63312	0.0463665	0.329566	0.862978	-0.212604
214					169.811	736.491			0.225377	0.813894	2.05038	0.0326136	0.288897	0.276912	-1.8525
215					42.1539	738.508			0.236242	0.605397	1.1652	0.00718479	0.178808	0.390227	-1.35761
216					157.2	826.54			0.651759	0.465829	2.15008	0.000754013	0.0755575	1.39914	0.484539
225					164.293	509.289			0.104983	0.22087	1.83335	0.00945972	0.19502	0.475317	-1.07304
232					121.69	159.102			0.0806841	0.17788	1.71202	0.025905	0.269333	0.453587	-1.14055
238					219.085	580.363			0.188476	0.148865	1.68231	0.0219054	0.25562	1.26608	0.340374
248					162.393	750.544			0.590409	1.14038	1.63932	0.0233944	0.2611	0.517732	-0.949722
250					35.6163	760.491			0.0326102	0.11867	2.20641	0.00889936	0.191566	0.274797	-1.86356
271					1.03049	138.969			1.72071	2.98498	1.55267	0.044221	0.322808	0.576456	-0.794717
371			Mangiferin 6'-gallate	7.32013	29.4471	575.455			0.0430234	0.0146227	1.37582	0.00566373	0.164584	2.94222	1.55691
374					29.526	560.438			0.0356449	0.0064444	1.74123	0.000392859	0.0671392	5.53114	2.46758
375					29.6132	574.452			0.135608	0.0554929	1.5951	0.0106245	0.201341	2.44371	1.28907
384					29.9806	602.448			0.0944097	0.0219188	1.57279	0.00121022	0.0867808	4.30725	2.10677
392			Quercetin 3-O-beta-D-glucosyl-(1->2)-beta-D-glucoside	-5.84863	30.434	627.521			0.0750583	0.133691	2.28328	0.000400783	0.0673142	0.56143	-0.832822
402			Luteolin 4'-glucoside 7-galacturonide	-1.44445	30.4641	625.507			0.20577	0.412763	1.8406	0.0225079	0.257896	0.498517	-1.00428
411					30.5696	679.552			0.703296	1.36193	1.87044	0.0085268	0.189096	0.516398	-0.953446
412			11-[(6-carboxy-3,4,5-trihydroxyoxan-2-yl)oxy]-3-methyl-6-{[3,4,5-trihydroxy-6-(hydroxymethyl)oxan-2-yl]oxy}-7-(3,4,5-trihydroxyphenyl)-28-dioxatricyclo[7.3.1.0]trideca-1,3,5(13),6,9,11-hexaen-2-ylium	-14.8937	30.5696	680.556			0.29913	0.590278	1.86265	0.00986877	0.197363	0.506761	-0.980623
421			Cyanidin 3-O-(2-O-beta-D-glucuronosyl)-beta-D-glucoside	-13.024	30.6639	626.508			0.0800615	0.164973	1.83159	0.0215044	0.254057	0.4853	-1.04305
422					30.6639	1035.76			0.00601614	0.0260322	1.58449	0.0284895	0.276709	0.231104	-2.11339
427					30.7465	653.538			0.824062	1.638	2.0749	0.00319294	0.135304	0.503092	-0.991106
428			Ferrioxamine	10.0572	30.7465	654.54			0.35888	0.711919	2.04037	0.0036833	0.142643	0.504103	-0.988211
492			2-Decarboxyphyllocactin	-17.6047	33.4027	594.51			0.0507237	0.102759	1.35994	0.0405064	0.31237	0.493617	-1.01854
500			Dothistromin	16.0552	33.5388	373.296			0.0606202	0.116427	1.9082	0.00768122	0.182894	0.520669	-0.941561
510			Cyanidin 3-O-rutinoside	-11.2406	33.7707	596.527			0.311442	0.532084	1.92688	0.00816656	0.186561	0.585325	-0.77269
511			Isobutrin	-20.5583	33.7707	597.529			0.123994	0.209475	1.8727	0.0122036	0.208441	0.59193	-0.756501
515					33.8737	536.506			0.228817	0.405959	1.92527	0.0102762	0.199561	0.563644	-0.827144
526					33.9727	604.462			0.198708	0.0174401	1.82272	0.0129324	0.211265	11.3937	3.51016
535					34.548	263.041			0.108839	0.223865	2.21933	0.000625739	0.0705926	0.48618	-1.04044
543					37.2286	797.533			0.610465	1.07005	1.77996	0.0229026	0.259343	0.570501	-0.809698
547					37.3355	795.517			0.590649	1.25221	2.0202	0.0116221	0.205995	0.471687	-1.0841
551					37.4407	796.524			0.221092	0.576336	1.99119	0.00601038	0.168037	0.383617	-1.38226
565			N1-(5-Phospho-alpha-D-ribosyl)-5,6-dimethylbenzimidazole	14.0759	38.0337	359.296			0.070901	0.127198	1.50386	0.0448132	0.32471	0.557409	-0.843193
566			2-O-beta-D-Glucopyranuronosyl-D-mannose	-20.5709	38.0911	357.28			0.0805278	0.136356	1.92032	0.00427221	0.149942	0.590569	-0.759822
570					38.2612	81.808			0.0660953	0.0255656	1.9221	0.0192373	0.244439	2.58532	1.37035
600			Neopterin	-6.17254	40.8888	254.22			0.361129	0.977546	2.06527	0.0016957	0.102604	0.369424	-1.43665
617					41.8384	787.514			2.92304	2.22824	1.66105	0.0243776	0.264464	1.31181	0.391563
629			2-(alpha-D-Mannosyl)-3-phosphoglycerate	0.916465	43.0947	349.205			0.0130621	0.0473539	1.54101	0.000292029	0.0642244	0.275839	-1.8581
645					47.2687	153.98			0.499799	0.751903	2.01629	0.0267014	0.271714	0.664713	-0.589197
649					47.5245	100.003			0.0910204	0.22128	1.98267	0.00760354	0.182278	0.411336	-1.28161
650					47.6915	251.015			0.242352	0.573686	1.69426	0.00823081	0.187024	0.422446	-1.24316
652			Nitarsone	-12.5799	47.7251	248.041			0.0311226	0.0963225	1.36209	0.00444327	0.151813	0.323108	-1.62991
653					47.7586	145.013			0.290912	0.731168	1.84303	0.00375265	0.14358	0.397873	-1.32962
654					47.9616	127.998			1.12152	2.79014	1.84524	0.00455123	0.152943	0.401957	-1.31489
660					49.0244	149.986			0.0470515	0.122199	1.72344	0.0242596	0.264071	0.385041	-1.37691
661			Chlorophyll a	21.5258	49.0948	894.516			0.108587	0.241004	1.82072	0.00125688	0.0875791	0.450563	-1.1502
662					49.5372	172.142			0.0672575	0.0461219	1.56658	0.0319369	0.286714	1.45826	0.544244
663			Chlorophyll a	-6.13005	49.556	895.518			0.0134232	0.0818406	1.7277	0.000832247	0.0780755	0.164016	-2.60809
666					49.7809	921.534			0.0913704	0.0536581	1.59614	0.0455374	0.326997	1.70283	0.767932
668			3,4-Dihydroxymandelate	4.1397	49.9699	185.154			0.774886	1.08132	1.60234	0.0459969	0.328428	0.716613	-0.480733
679					50.9549	882.522			0.0364971	0.107595	2.31487	0.000112001	0.0527095	0.339208	-1.55976
683					51.2766	121.971			2.6604	3.74209	1.70897	0.0224592	0.257715	0.710941	-0.492199
686			Uracil mustard	24.1999	51.8081	253.111			0.129874	0.0947039	1.76623	0.0236282	0.261917	1.37137	0.455621
689					52.0776	840.533			0.00807244	0.02348	1.5466	0.0102321	0.199329	0.343801	-1.54036
694					52.9665	205.035			0.137209	0.17524	1.63579	0.0303232	0.281379	0.782978	-0.352956
699					53.5162	839.526			0.0758181	0.158005	2.09397	0.00286734	0.129616	0.479847	-1.05935
707					54.5447	123.978			0.299036	0.472267	1.65762	0.0333503	0.291209	0.633193	-0.659283
715					55.7135	881.518			0.234306	0.527722	2.03727	0.00401772	0.146963	0.443995	-1.17139
747					57.3476	809.532			0.70547	1.02053	1.77091	0.0238734	0.262763	0.691279	-0.53266
749			5,6-Dichloro-1,3-cyclohexadiene	-19.967	57.3541	150.022			0.0192208	0.0472653	1.27574	0.0234612	0.261335	0.406657	-1.29811
751					57.3541	854.519			0.0160005	0.0353424	2.05121	0.0058258	0.166231	0.452727	-1.14329
761					57.7021	760.525			0.0713855	0.165367	1.15025	0.0226454	0.258404	0.43168	-1.21197
787					59.5026	121.04			1.01723	0.805496	1.82471	0.0208487	0.251417	1.26286	0.336695
823					63.9023	89.0234			1.23006	1.97992	1.76939	0.0278246	0.274905	0.621267	-0.686715
826					64.1029	189.003			0.885674	1.9377	2.03648	0.00749583	0.18141	0.457075	-1.1295
827					64.1088	380.019			0.00159779	0.0309827	2.10673	0.0318917	0.286566	0.0515703	-4.27732
828			PG(16:0/16:0)	-12.2829	64.2178	723.98			0.223751	0.71607	1.91094	0.0416606	0.315533	0.312471	-1.67821
829					64.2605	71.0128			0.161941	0.290305	2.10057	0.00427037	0.149922	0.557831	-0.8421
830					64.2664	325.983			0.0596441	0.126049	1.95853	0.00371313	0.143048	0.473183	-1.07953
831					64.3106	161.008			0.259978	0.570116	2.10955	0.00548866	0.162734	0.456009	-1.13287
832					64.3106	190.007			0.0477801	0.120293	1.9673	0.0137129	0.214029	0.397199	-1.33207
835					64.3549	379.015			0.0716919	0.307192	2.08146	0.0292141	0.278605	0.233378	-2.09926
836					64.5414	199.022			0.10861	0.204756	1.89776	0.0176656	0.236871	0.530434	-0.914755
838					64.5559	309.988			0.0431997	0.131955	2.20717	0.000868312	0.0791311	0.327381	-1.61096
842					64.651	312.987			0.0325971	0.126852	2.09161	0.000457914	0.0684169	0.25697	-1.96033
847					65.0938	297.011			0.0178843	0.0812497	1.58175	0.00226478	0.117057	0.220115	-2.18367
849					65.0938	400.998			0.00144888	0.0206057	2.14679	0.0341691	0.293702	0.0703144	-3.83004
850					65.2871	296.008			0.33817	1.13664	1.86835	0.000606688	0.0704008	0.297516	-1.74896
852					65.548	724.484			0.142282	0.553507	1.9275	0.0375247	0.303766	0.257056	-1.95985
853					65.6154	298.004			0.00471618	0.0304601	1.9121	0.000552683	0.0697921	0.154831	-2.69123
854					65.8028	238.075			0.00316968	0.0223576	1.85609	0.0126613	0.210244	0.141772	-2.81836
855					66.2125	168.102			0.522438	1.0643	1.26308	0.0484002	0.335652	0.490873	-1.02658
857					66.3273	169.105			0.0457955	0.0974778	1.29934	0.0383465	0.306139	0.469804	-1.08987
860					66.5536	196.01			0.327859	0.205393	1.7367	0.0253652	0.267659	1.59625	0.674686
862					66.919	698.559			0.0257152	0.043217	1.6798	0.0106041	0.201239	0.595025	-0.748978
866					69.219	200.129			0.0234349	0.0437895	1.11966	0.0338154	0.292635	0.535171	-0.901928
898					82.6544	113.023			1.16951	0.612859	1.58857	0.020649	0.250591	1.90828	0.932272
913					88.7164	168.074			0.135587	0.0423914	1.67732	0.0373471	0.303245	3.19846	1.67738
916					88.7922	242.086			0.0229306	0.0847166	1.47888	0.00236385	0.119153	0.270674	-1.88537
917					88.7922	277.06			0.0197008	0.0432742	1.73807	0.0162024	0.229034	0.455256	-1.13525
919					88.8736	301.104			0.126012	0.277622	1.98276	0.00647024	0.172233	0.453899	-1.13956
920					89.7003	134.046			0.834516	1.07794	1.85111	0.018759	0.242222	0.774181	-0.369258
922					90.0743	356.104			0.166347	0.317567	2.28317	0.000308952	0.0648251	0.523815	-0.93287
923					90.6387	357.107			0.00865679	0.024034	1.8425	0.012331	0.208953	0.360189	-1.47317
940					97.8259	113.023			1.43933	0.427153	1.25263	0.00487711	0.156141	3.36959	1.75257
943					99.3548	868.536			0.101975	0.214314	1.12941	0.0341286	0.293581	0.47582	-1.07151
950					105.37	288.092			0.00431228	0.0188212	2.21263	0.0138526	0.214498	0.229118	-2.12584
951					105.428	263.044			0.0187764	0.0552991	1.87075	0.0353762	0.297239	0.339543	-1.55834
952					105.903	228.07			0.0165544	0.0679218	1.99207	0.0207501	0.251011	0.243727	-2.03666
953					105.908	287.089			0.126856	0.258424	1.962	0.0155064	0.224999	0.490882	-1.02655
976					117.446	137.966			4.80015	6.07562	1.63809	0.0303278	0.28139	0.790067	-0.339954
980					118.205	210.043			0.140774	0.567355	2.14677	0.00111501	0.084999	0.248124	-2.01087
986					120.736	227.067			0.101224	0.234533	2.19156	0.0148302	0.22087	0.431601	-1.21223
1001					133.018	126.986			0.371646	0.491145	1.64222	0.0352078	0.296755	0.756693	-0.402221
1026					141.768	291.072			0.0388749	0.00762285	1.65387	0.0202572	0.24894	5.09978	2.35044
1034					142.686	173.118			0.125931	0.199865	1.71948	0.027112	0.272903	0.630079	-0.666396
1044					144.454	509.288			0.465787	0.925207	1.55216	0.0399471	0.310796	0.503441	-0.990107
1049					144.875	867.595			0.125828	0.253817	1.86885	0.0127901	0.210733	0.495744	-1.01233
1053					144.978	748.486			0.268266	0.421683	1.62726	0.0432075	0.319598	0.636179	-0.652495
1056			PG(16:0/16:0)	-12.0383	145.15	723.981			0.564468	1.06312	1.47763	0.0390891	0.308326	0.530955	-0.913338
1060			2,2',3,3',4',5,6'-Heptabromodiphenyl ether	-10.9945	145.707	723.479			0.520363	1.27674	1.73465	0.0447047	0.324364	0.407571	-1.29488
1067					146.726	208.93			0.0497905	0.0209359	1.42696	0.0492099	0.337993	2.37824	1.24989
1077					150.02	223.996			0.0432576	0.140285	2.00012	0.00191365	0.108687	0.308356	-1.69733
1094					153.728	171.007			0.143016	0.0566493	1.16875	0.000911032	0.0803061	2.52458	1.33605
1107					155.72	889.538			0.0339972	0.0184093	2.04396	0.0049715	0.15704	1.84674	0.884979
1113					156.564	373.054			0.775465	0.242568	1.73649	0.033829	0.292676	3.1969	1.67667
1118					157.449	824.54			1.72448	1.28893	1.91253	0.009056	0.192562	1.33792	0.419989
1120					157.613	827.542			0.239748	0.143883	1.9687	0.00636549	0.171313	1.66628	0.736629
1122					157.649	825.54			0.864436	0.656643	1.95376	0.00686107	0.175938	1.31645	0.396651
1128					158.458	208.985			0.237261	0.578236	1.81296	0.0342811	0.294037	0.410319	-1.28518
1155					160.453	854.549			0.124408	0.0247636	2.01392	0.00598635	0.167806	5.02381	2.32878
1157					160.578	845.568			0.580413	1.57949	2.04349	0.0114026	0.205024	0.367468	-1.44431
1159					160.758	841.539			9.1083	4.30015	2.15267	0.00439331	0.151277	2.11813	1.08279
1160					160.758	843.547			2.6216	1.95288	1.69927	0.0407945	0.31317	1.34242	0.42484
1163					160.825	840.531			17.6446	9.73911	1.97225	0.00961192	0.195909	1.81173	0.857365
1167					160.99	93.3933			0.361215	0.16777	2.15237	0.00348416	0.13982	2.15304	1.10637
1170					161.088	228.028			0.725609	0.316992	1.71456	0.0242383	0.263999	2.28904	1.19475
1172					161.088	842.537			7.82782	4.92034	1.80365	0.0271898	0.273125	1.59091	0.669851
1179					161.564	185.022			0.0905013	0.0343045	1.85472	0.0174661	0.235851	2.63817	1.39954
1185			Fluoroacetyl-CoA	-8.19252	161.944	828.562			0.0570426	0.0350969	1.7157	0.0206288	0.250507	1.62529	0.700697
1186					162.08	210.133			0.112152	0.0426347	2.13382	0.00213301	0.114099	2.63053	1.39536
1187					162.162	93.5048			0.124818	0.0519602	2.23149	0.000404038	0.0673843	2.40219	1.26435
1189					162.162	843.537			2.91968	1.64286	2.03864	0.0120867	0.207964	1.7772	0.829604
1197					162.671	210.385			0.0445312	0.0119292	2.25207	0.00113218	0.0853368	3.73296	1.90032
1200					162.982	167.02			0.0429433	0.0697473	1.66913	0.0368064	0.301637	0.615698	-0.699705
1201					163.11	93.6153			0.0502566	0.0166196	2.10135	0.0132464	0.212408	3.02393	1.59643
1203					163.231	168.013			0.0495651	0.0766595	1.64492	0.0381689	0.305632	0.646562	-0.629139
1208					163.81	166.017			1.39582	1.9811	1.64797	0.0368978	0.301911	0.704567	-0.50519
1220					166.038	823.566			0.127171	0.252776	1.88251	0.0159393	0.227534	0.503099	-0.991086
1228					167.356	765.528			0.735733	1.29234	2.07453	0.00383775	0.144699	0.569304	-0.812728
1229					167.457	764.522			1.89291	3.34367	2.06966	0.00819297	0.186752	0.566119	-0.820824
1246					169.464	699.519			0.113285	0.168114	1.92862	0.00990045	0.197538	0.673854	-0.569493
1278					172.418	84.7238			0.141086	0.0878926	1.5604	0.0259451	0.269455	1.6052	0.682758
1283					172.931	869.613			0.101647	0.227521	1.64946	0.0147297	0.220237	0.446761	-1.16243
1284					172.99	865.58			1.16751	0.797124	1.41722	0.0487032	0.336533	1.46466	0.550562
1289					173.345	864.576			2.47342	1.47125	2.18937	0.00051228	0.0692616	1.68117	0.749463
1291			Succinyl-CoA	-5.89854	173.498	868.609			0.293824	0.482762	1.86393	0.0104645	0.200534	0.608632	-0.716358
1305					174.419	825.578			0.0178697	0.0340929	1.63863	0.0432065	0.319596	0.524148	-0.931953
1318			2-[({2-[7,8,9,12,13,14,17,18,19,25-decahydroxy-24-(hydroxymethyl)-4,22,27-trioxo-3,23,26-trioxahexacyclo[13.10.3.1]nonacosa-5(10),6,8,11,13,15(28),16,18,20-nonaen-29-yl]-3,4,5-trihydroxyphenyl}(hydroxy)methylidene)amino]acetic acid	-14.6179	175.416	842.591			1.0143	1.6718	1.84975	0.0417727	0.315834	0.606712	-0.720915
1319					175.416	843.594			0.458921	0.788499	1.79892	0.0284867	0.276701	0.582018	-0.780864
1328					176.101	688.493			0.0473097	0.152767	2.09338	0.026827	0.27208	0.309686	-1.69112
1332					176.423	765.522			0.198667	0.59965	2.27221	0.00916293	0.193228	0.331305	-1.59377
1341					177.013	689.498			0.00890363	0.0517268	2.09731	0.0353834	0.29726	0.172128	-2.53845
1375					182.006	190.035			0.05231	0.0950265	1.6914	0.0158646	0.227102	0.550478	-0.861244
1380			[6,7,8,11,12,13,22-heptahydroxy-3,16-dioxo-21-(3,4,5-trihydroxybenzoyloxy)-2,17,20-trioxatetracyclo[17.3.1.0tricosa-4,6,8,10,12,14-hexaen-23-yl]oxidanesulfonic acid	-7.30214	182.946	715.512			0.215584	0.39367	1.8476	0.0401533	0.311379	0.547626	-0.868736
1381					183.019	237.091			0.0837507	0.159026	2.18836	0.000549808	0.0697567	0.526648	-0.92509
1388					183.973	616.366			0.288049	0.143127	1.9613	0.00390387	0.145547	2.01255	1.00902
1392					184.278	616.867			0.204345	0.101861	1.87818	0.00861855	0.189718	2.00611	1.0044
1404					185.383	93.0082			0.0146928	0.0245209	1.85972	0.0120393	0.207768	0.599194	-0.738904
1415					186.22	804.538			0.129589	0.0526393	1.84446	0.00175167	0.104241	2.46183	1.29973
1428					187.366	789.508			0.0900216	0.0247021	1.79492	0.0119009	0.207191	3.64429	1.86564
1438					188.115	606.38			0.0963097	0.136286	1.5195	0.0497395	0.3395	0.706672	-0.500887
1439					188.115	606.882			0.0422855	0.0840536	1.94932	0.0222825	0.257054	0.503078	-0.991147
1450					189.115	579.357			0.13135	0.168868	1.73144	0.0306555	0.282414	0.777826	-0.36248
1456					189.969	594.377			0.102062	0.175474	1.76975	0.0192976	0.244714	0.581635	-0.781815
1468					191.348	213.017			0.141703	0.0508134	1.31114	0.0125691	0.209889	2.78869	1.47959
1485					193.686	172.097			0.0221722	0.0565779	2.02945	0.00429427	0.150189	0.391888	-1.35149
1502					194.893	243.899			0.0428172	0.014529	1.40914	0.00743788	0.180936	2.94702	1.55926
1504					195.292	283.877			0.0156782	0.00483784	1.78984	0.0296169	0.27963	3.24074	1.69632
1507					195.493	187.86			0.150694	0.066421	1.20484	0.0383929	0.306271	2.26878	1.18192
1508					195.498	220.948			0.213912	0.112703	1.75112	0.0375954	0.303973	1.89801	0.924487
1513					195.755	189.857			0.0869087	0.0377419	1.2951	0.0464916	0.329949	2.30272	1.20334
1517					195.779	257.819			0.116796	0.0505582	1.2156	0.035236	0.296836	2.31013	1.20797
1519					196.042	255.822			0.122515	0.0515581	1.23826	0.0287921	0.277509	2.37625	1.24869
1545					198.959	602.268			0.00356326	0.00972598	1.52303	0.0186532	0.241721	0.366365	-1.44865
1547					199.083	140.009			0.0182018	0.0373812	1.78074	0.0136148	0.213696	0.486925	-1.03823
1550					199.129	582.388			0.00984756	0.0367678	1.5737	0.00509299	0.158359	0.267832	-1.9006
1552					199.191	70.3119			0.00753225	0.03234	1.70697	0.0171447	0.234176	0.232908	-2.10217
1553					199.215	566.368			0.00895529	0.0227547	1.59769	0.0433338	0.319922	0.393558	-1.34535
1556					199.29	114.03			0.227162	0.343795	1.73014	0.0353171	0.29707	0.660749	-0.597827
1557					199.29	158.039			0.125034	0.185196	1.84945	0.0186125	0.241528	0.675145	-0.56673
1563					199.542	440.375			0.02034	0.0573907	1.48441	0.0429894	0.319037	0.354413	-1.4965
1564			1-O,6-O-Digalloyl-beta-D-glucose	-8.20283	199.769	485.368			0.0952533	0.258136	1.59066	0.0275038	0.274013	0.369004	-1.43829
1565			Endothion	22.5732	199.794	281.248			1.88727	4.84269	1.6559	0.0235084	0.2615	0.389716	-1.35951
1566					199.794	484.365			0.32987	0.889845	1.63877	0.0236488	0.261989	0.370705	-1.43166
1567					200.093	282.252			0.359942	0.966322	1.68694	0.0204605	0.249802	0.372486	-1.42474
1574			4,6-Dichloro-3-methyl-cis-1,2-dihydroxycyclohexa-3,5-diene	-17.862	201.394	196.047			0.0103666	0.00396681	1.48206	0.0397412	0.310209	2.61333	1.38589
1589					202.028	833.499			0.00797176	0.0024357	1.71039	0.00161837	0.10025	3.27288	1.71056
1598			Nifurthiazole	12.641	202.497	255.233			1.95112	3.98764	1.76649	0.0149668	0.221721	0.489291	-1.03123
1599			2-Amino-4-hydroxy-6-(D-erythro-1,2,3-trihydroxypropyl)-7,8-dihydropteridine	-5.62097	202.497	256.236			0.336272	0.684857	1.73955	0.0179891	0.238497	0.491011	-1.02617
1602					202.623	458.35			0.287724	0.645521	1.70333	0.0201565	0.248509	0.445723	-1.16578
1603					202.623	459.353			0.0800321	0.187701	1.68736	0.0201335	0.24841	0.42638	-1.22979
1606					202.863	457.337			0.00333931	0.0228245	1.96607	0.000108751	0.0525272	0.146304	-2.77296
1614					203.045	268.06			0.00870978	0.00522305	1.76886	0.00668403	0.174294	1.66757	0.737744
1616					203.445	456.334			0.0443068	0.135389	1.69268	0.0134618	0.213167	0.327255	-1.61151
1621					203.869	153.868			0.185802	0.154175	1.84913	0.0270792	0.272809	1.20514	0.269203
1627					204.624	176.038			0.0210858	0.0378185	1.99207	0.00465481	0.153994	0.557554	-0.842818
1636					205.542	765.569			0.0878191	0.0768282	1.63982	0.0480653	0.33467	1.14306	0.192899
1655					207.174	907.534			0.0451503	0.0924352	1.79236	0.0218973	0.255588	0.488454	-1.03371
1668					207.524	909.552			1.11836	0.790282	2.00669	0.00477647	0.155186	1.41514	0.500946
1669					208.052	910.557			0.652462	0.449982	1.96025	0.00914449	0.193114	1.44997	0.536027
1672					208.081	884.54			0.241983	0.634237	2.25318	0.00109952	0.0846876	0.381534	-1.39012
1675					208.085	883.538			0.630297	1.27562	2.31008	0.000233522	0.0616133	0.494112	-1.01709
1690					209.017	913.58			0.0552328	0.104189	2.06744	0.00330102	0.137038	0.530121	-0.915606
1705					210.144	552.311			0.0223087	0.00362149	2.01932	2.22502e-05	0.0422052	6.16008	2.62295
1706					210.165	858.522			0.111099	0.152092	1.68293	0.0288953	0.277779	0.730472	-0.4531
1707					210.197	628.36			0.0232939	0.00640962	2.07092	0.00120164	0.086629	3.63421	1.86164
1708					210.197	857.522			0.213939	0.293882	1.65425	0.0383965	0.306281	0.727975	-0.45804
1709					210.209	627.351			0.0665286	0.0183587	2.28756	0.00231628	0.11816	3.62382	1.85751
1715					210.959	757.505			0.023967	0.0508195	1.20467	0.012226	0.208531	0.471609	-1.08434
1725					212.258	92.7262			0.0153594	0.00772014	1.19318	0.0278972	0.275106	1.98952	0.99242
1737					213.57	626.348			0.211138	0.0580593	2.26013	0.0162786	0.229463	3.63659	1.86259
1744					214.629	465.319			0.0101061	0.022633	1.28492	0.0106991	0.201711	0.446523	-1.16319
1746					215.079	324.182			0.0073854	0.0113042	1.7907	0.0376398	0.304103	0.65333	-0.614116
1749					215.53	464.316			0.0637468	0.122296	1.0674	0.0132319	0.212356	0.521249	-0.939955
1751					215.601	164.021			0.0118072	0.0209327	1.76998	0.0295033	0.279343	0.564056	-0.826091
1752					215.601	525.281			0.0563983	0.0328168	2.23944	0.000136315	0.0538242	1.71858	0.781218
1760					216.518	158.938			0.0945636	0.155853	1.70631	0.0422514	0.317108	0.606748	-0.72083
1791					221.792	557.321			0.0452208	0.0315196	1.93798	0.00720005	0.178939	1.43469	0.520737
1808					223.814	223.039			0.0125226	0.0214254	1.97028	0.0228303	0.259081	0.584472	-0.774794
1809					223.924	272.231			0.00399524	0.00998869	1.40722	0.0406109	0.312661	0.399976	-1.32201
1810			Diallat	4.67341	223.964	271.228			0.0361097	0.0730237	1.61103	0.0430139	0.3191	0.494493	-1.01598
1811			CMP-N-trimethyl-2-aminoethylphosphote	10.7122	224.157	474.345			0.00819332	0.0243705	1.66386	0.0231553	0.260252	0.336198	-1.57262
1817					224.903	472.328			0.00331567	0.00771485	1.56681	0.0362874	0.300066	0.429777	-1.21834
1826					226.575	214.021			0.0296905	0.0210705	1.97135	0.00605474	0.16846	1.4091	0.494775
1828					226.67	289.008			0.0102421	0.00517017	2.1935	0.000282564	0.0638626	1.981	0.98623
1829					226.702	250.951			0.0159926	0.00896045	1.78271	0.0119556	0.20742	1.7848	0.835759
1830					226.72	248.009			0.00473892	0.00278157	1.67281	0.0304097	0.281589	1.70369	0.768659
1831					226.72	288.004			0.232474	0.171235	2.11959	0.00338531	0.138342	1.35763	0.44109
1836					228.279	197.807			0.703683	0.234923	1.70859	0.0353232	0.297087	2.99538	1.58274
1864					235.745	352.051			0.0191695	0.00479515	1.72661	0.0150231	0.22207	3.99768	1.99916
1874					240.165	103.039			0.844059	6.50193	2.13493	0.00913069	0.193028	0.129817	-2.94545
1875			Carmustine	-17.9907	240.165	215.053			0.00220725	0.025121	2.07874	0.013374	0.21286	0.0878646	-3.50857
1876					240.186	151.025			0.0961793	0.0661756	2.16444	0.0011668	0.0859953	1.45339	0.539426
1878					240.553	185.042			0.0011896	0.0434909	2.22685	0.0192446	0.244473	0.0273529	-5.19216
1879					240.561	104.042			0.0214741	0.276365	1.94784	0.0122902	0.20879	0.0777021	-3.6859
1889			Potassium iodide	12.8553	245.675	167.012			0.0161807	0.0265169	1.64706	0.0361137	0.299533	0.610205	-0.712635
1900					249.18	178.912			0.201591	0.238054	1.78046	0.0204167	0.249617	0.846827	-0.239861
1906					249.297	176.916			2.55646	2.81272	1.60297	0.0425824	0.317979	0.908891	-0.137822
1907					249.385	177.916			0.0266883	0.0337762	1.69115	0.0321255	0.287328	0.79015	-0.339802
1950					259.365	201.025			0.159684	0.347117	1.09776	0.0285961	0.276992	0.460029	-1.1202
1982					272.552	298.079			0.0150146	0.00542018	1.35414	0.0281978	0.275925	2.77013	1.46996
1993					278.929	160.061			0.0710952	0.11267	1.92345	0.00930899	0.19412	0.631006	-0.664275
1998					281.38	103.039			0.12492	0.335344	1.96238	0.0142379	0.217069	0.372513	-1.42464
2000					283.391	120.037			0.193891	0.273211	1.94723	0.0136948	0.213968	0.709675	-0.494769
2008					289.03	130.086			1.22593	1.78655	1.96037	0.00825087	0.187168	0.686199	-0.543301
2012					290.737	131.09			0.0665536	0.106144	1.84304	0.0195383	0.245799	0.627011	-0.673438
2016					292.303	160.061			0.0244504	0.0395734	1.75619	0.0199214	0.247491	0.61785	-0.694671
2017					292.666	417.1			0.050035	0.0174219	1.39393	0.0278421	0.274954	2.87197	1.52204
2057					308.528	417.1			0.0152537	0.00524722	1.52968	0.0347332	0.295375	2.90701	1.53954
2061					310.324	211.039			0.00815904	0.0128815	2.15356	0.0014299	0.0940163	0.63339	-0.658835
2066					312.307	464.109			0.00646933	0.00153874	1.99605	0.0269022	0.272299	4.2043	2.07187
2067					313.004	181.028			0.0680581	0.101273	2.12386	0.00484125	0.155804	0.672024	-0.573415
2076			CE(16:1(9Z))	-7.02942	316.849	624.066			0.147105	0.180915	1.69953	0.0387102	0.307213	0.813116	-0.298466
2085					317.214	125.009			2.47539	2.83126	1.9007	0.0122544	0.208646	0.874307	-0.193789
2086					317.214	250.026			0.161724	0.190407	2.12148	0.00194518	0.109505	0.849361	-0.235551
2098					320.142	155.864			0.0131131	0.00610301	1.38571	0.0301963	0.281069	2.14863	1.10342
2103					321.253	289.061			0.0217347	0.0116857	1.65098	0.0221678	0.256621	1.85994	0.895257
2116					325.398	161.045			0.0466347	0.0220575	1.66243	0.00615537	0.169404	2.11424	1.08014
2128					329.394	124.006			47.4664	53.456	1.87352	0.0149148	0.221399	0.887953	-0.171445
2130			trans-1,4-Dichlorobutene	-12.8842	329.394	126.002			2.24557	2.53074	1.78985	0.0236125	0.261863	0.887317	-0.172479
2183					341.959	237.099			0.0668036	0.0405001	1.59691	0.0378086	0.304593	1.64947	0.722001
2187					343.05	308.036			0.00817903	0.0039418	1.29725	0.0105499	0.200967	2.07495	1.05307
2197					348.796	158.009			0.305891	0.474494	2.37036	0.000103751	0.0522273	0.644667	-0.633375
2199					349.108	185.02			0.125671	0.21913	2.17339	0.00122266	0.0869981	0.573502	-0.80213
2201					349.685	186.023			0.00306305	0.00662511	1.54896	0.0245831	0.265144	0.462339	-1.11298
2215					353.774	241.083			0.00643652	0.0124376	2.18225	0.000543232	0.0696744	0.517504	-0.950359
2228					359.001	130.086			0.46906	0.667369	2.12521	0.00217579	0.115082	0.702849	-0.508713
2273					367.762	185.02			0.0129259	0.0259626	1.91847	0.00885817	0.1913	0.497865	-1.00617
2281					370.31	202.035			0.0262532	0.0345631	1.83437	0.0124738	0.209518	0.759574	-0.396738
2290					372.316	85.0283			0.0311287	0.0674833	1.8457	0.00232664	0.118379	0.461281	-1.11628
2293			Adenosine 5'-phosphate disodium	24.9483	372.496	392.202			0.199549	0.238752	1.58913	0.0487496	0.336667	0.8358	-0.258771
2294					372.615	89.0426			0.66674	0.877097	1.63346	0.0342246	0.293868	0.760166	-0.395613
2296					372.615	654.342			0.0651168	0.0802421	1.7608	0.0295886	0.279559	0.811504	-0.301329
2317					374.004	116.006			0.0330569	0.0489863	1.53706	0.0433547	0.319975	0.674821	-0.567424
2332					379.256	112.954			0.266595	0.284399	2.01042	0.00409163	0.147854	0.937397	-0.0932671
2336					379.844	220.119			0.26543	0.206538	1.61136	0.0478704	0.334095	1.28514	0.361923
2359					384.773	299.087			0.31075	0.359513	1.65129	0.0456702	0.327412	0.864364	-0.21029
2366					385.978	286.045			0.000770172	0.00944247	1.64228	0.0485064	0.335961	0.0815646	-3.61591
2370					386.269	130.061			7.52473	8.49382	1.75636	0.0263018	0.270532	0.885906	-0.174774
2372					386.358	73.0283			0.723649	1.15433	1.74138	0.0297565	0.279981	0.626899	-0.673695
2373					386.358	99.0076			0.232997	0.45198	1.78302	0.0262308	0.27032	0.515503	-0.955948
2374					386.358	118.022			0.438626	0.886002	1.71101	0.03373	0.292375	0.495063	-1.01432
2377					386.783	214.996			0.00181198	0.0144568	1.32312	0.04277	0.318468	0.125338	-2.99611
2436					391.265	74.0237			0.137684	0.197097	1.91091	0.00641379	0.171739	0.698562	-0.51754
2439					391.39	172.001			0.0438461	0.0667342	1.7998	0.0214405	0.253804	0.657025	-0.60598
2484			Flupropate	3.91449	405.825	147.048			0.0179273	0.0384846	1.78213	0.0292443	0.278683	0.465832	-1.10212
2492					412.311	218.139			0.0145813	0.00658505	2.11162	0.000909789	0.080273	2.2143	1.14685
2537					424.988	96.959			4.00457	4.33259	1.74348	0.0312607	0.284472	0.92429	-0.113583
2610					433.906	189.051			0.00863726	0.0203396	2.27179	0.000608675	0.0704213	0.424652	-1.23565
2616					437.022	289.068			0.0145302	0.0418972	2.09742	0.00852633	0.189093	0.346807	-1.5278
2617					437.918	271.057			0.0053722	0.0111857	1.25081	0.0429866	0.319029	0.480274	-1.05807
2618					438.123	90.1873			0.00767503	0.00198769	1.88518	0.00173421	0.103736	3.86127	1.94908
2619					438.123	403.121			0.023968	0.012538	2.03181	0.00547256	0.16256	1.91163	0.934802
2620					438.305	301.089			0.00951617	0.0047469	1.65268	0.0288349	0.277621	2.00471	1.0034
2621					438.313	228.064			0.00908973	0.00419105	1.32471	0.0259651	0.269516	2.16884	1.11693
2622					438.623	291.014			0.00753939	0.0107535	1.5691	0.028617	0.277047	0.70111	-0.512288
2624					438.847	232.07			0.115299	0.0735392	1.58197	0.0383167	0.306054	1.56786	0.648796
2625					438.847	321.118			0.509147	0.319627	1.72641	0.025952	0.269476	1.59294	0.671694
2639					439.011	343.1			0.0744068	0.0498929	1.82246	0.0195742	0.24596	1.49133	0.576599
2657					442.74	241.023			0.0855347	0.16409	1.56937	0.0260294	0.269712	0.521266	-0.939908
2736					465.888	418.11			0.00568791	0.00987046	1.82617	0.0125301	0.209737	0.576256	-0.795219
2766			(2-Butylbenzofuran-3-yl)(4-hydroxy-3,5-diiodophenyl)ketone	15.1318	484.54	547.153			0.00283988	0.00589204	1.52944	0.0376223	0.304051	0.481985	-1.05294
2769					486.073	378.017			0.00882996	0.0042247	1.30571	0.00431093	0.150375	2.09008	1.06356
2825					525.786	78.958			0.938673	2.85668	1.98241	0.028465	0.276643	0.328589	-1.60564
2837					548.304	216.928			0.113552	0.216595	1.83	0.0184211	0.240611	0.524257	-0.931655
2838					548.827	254.913			0.0501988	0.131864	1.47633	0.026022	0.269689	0.380685	-1.39333
2845					564.609	252.924			0.2725	0.153296	1.85977	0.0126692	0.210274	1.77761	0.829942
2873					588.642	330.902			0.142644	0.0562161	1.70077	0.0425809	0.317975	2.53741	1.34336
2917					667.424	346.038			0.20939	0.453977	1.99657	0.00324928	0.136217	0.461235	-1.11643
2979					712.773	88.9515			1.05618	1.38558	1.70242	0.028256	0.276082	0.762261	-0.391643
