# Supplementary material for: Metabolomic profiling of skeletal muscle in GSDMD-knockout mice reveals distinct metabolic alterations in sepsis-induced myopathy
Source: Open Med (Wars). 2026 Feb 24;21(1):20251311. doi: 10.1515/med-2025-1311 (PMC12927549; doi:10.1515/med-2025-1311)
Supplement: Supplementary file 2 — Supplementary Material [file j_med-2025-1311_suppl_002.xlsx]

## Sheet: WTvsGSDMD-KO
id	met	X10_NEG	X8_NEG	X9_NEG	X6_NEG	X7_NEG	X2_NEG	X3_NEG	X1_NEG	X4_NEG	X5_NEG
43	Xanthine	0.42963	0.461757	0.429581	0.525489	0.394828	0.304743	0.300567	0.393935	0.334029	0.309212
98	L-Iditol	0.086075	0.0569452	0.0464984	0.0366701	0.0714507	0.0239432	0.0137208	0.0163725	0.0374173	0.0183662
155	Methylsuccinic acid	0.394022	0.446286	0.414505	0.361161	0.227687	0.0732301	0.232504	0.00892624	0.397166	0.192353
45	Pyroglutamic acid	0.350101	0.000192523	0.376718	0.251905	0.600584	0.55881	0.746203	0.65097	0.549905	0.474939
114	D-Alanine	12.9143	10.4031	10.9014	11.5854	11.9429	12.7809	12.8269	11.9785	13.5608	13.363
124	Taurine	104.72	97.8386	99.148	112.086	119.482	131.569	130.273	104.98	117.943	124.728
17	Succinic acid	9.81728	7.1903	8.76367	16.8839	10.4573	8.83575	19.5073	23.691	20.2288	30.0914
78	2-Hydroxyethanesulfonate	7.12448	8.89234	9.81987	10.9578	7.76019	12.2117	10.58	12.5118	8.60482	12.6654
82	Guanine	0.0493472	0.0681701	0.0520813	0.0392072	0.0361538	0.0816811	0.0775225	0.118869	0.0572605	0.0876128
148	9,10-epoxyoctadecanoic acid	0.0383477	0.0945055	0.0580709	0.070603	0.0702226	0.0949024	0.160881	0.213855	0.0773911	0.193021
134	Ecgonine	0.00387513	0.000192523	0.00102632	0.000203852	0.00996476	0.0288071	0.0153578	0.0561163	0.0243803	0.0466761
35	L-Palmitoylcarnitine	0.00319655	0.038273	0.0242121	0.0130049	0.0150997	0.0377113	0.0280943	0.0710041	0.0373094	0.0471678
80	Hypogeic acid	0.0807277	0.603494	0.313376	0.349664	0.224512	0.508997	0.605982	1.03927	0.648746	1.0547
63	Allantoin	2.67378	4.0123	2.30482	2.94982	2.59388	5.63964	3.7618	3.43948	4.08212	4.632
81	Deoxyuridine	0.368748	0.397513	0.311096	0.572543	0.287858	0.585824	1.15456	0.529521	0.93713	0.832553
142	Acetylglycine	0.136317	0.211982	0.0576485	0.168007	0.155726	0.273579	0.422423	0.233354	0.426357	0.281872
1	L-Norleucine	1.23484	1.19014	1.04655	2.1076	1.32919	2.11339	2.28461	1.73237	2.07943	2.21148
56	5'-Methylthioadenosine	0.0599659	0.0824468	0.0666241	0.083792	0.0768704	0.167878	0.189903	0.157483	0.135118	0.147433
89	Thymidine	0.398638	0.425744	0.193113	0.552388	0.24622	1.05919	1.1954	0.738111	0.830112	0.551116
123	L-Valine	0.703431	0.571772	0.512166	0.704776	0.535226	1.10332	1.14332	0.722143	0.846268	0.881685
